# Supplementary material for: Tracking of Intentionally Inoculated Lactic Acid Bacteria Strains in Yogurt and Probiotic Powder
Source: Microorganisms. 2019 Dec 18;8(1):5. doi: 10.3390/microorganisms8010005 (PMC7022703; doi:10.3390/microorganisms8010005)
Supplement: Supplementary file 1 [file microorganisms-08-00005-s001.zip]

Archive with 2 entries (2 files):
- Supplemenray figures Microrganisms.docx
- Supplemenray Tables Microorganisms.docx
